# Supplementary material for: A fluorogenic probe for predicting treatment response in non-small cell lung cancer with EGFR-activating mutations
Source: Nat Commun. 2022 Nov 14;13:6944. doi: 10.1038/s41467-022-34627-5 (PMC9663578; doi:10.1038/s41467-022-34627-5)
Supplement: Supplementary file 3 — Source Data [file 41467_2022_34627_MOESM3_ESM.xlsx]

## Sheet: Fig. 2
Figure 2
	a								c
	Wavelength(nm)	HX103+EGFR	HX103+EGFR+Gefitinib	HX103+EGFR+Afatinib	HX103+EGFR+Compound 4	HX103 only	EGFR only		Wavelength(nm)	Wild-type	L858R	DEL19	T790M	BSA		b					f
	500	6465.19	3722.75	2879.25	2703.85	125.314	2371.13		500	4689.04	4687.04	4111.2	3469.22	2172.7			Fluorescence intensity at 570 nm
	502	6935.57	4005.63	3085.38	2874.4	154.356	2462.23		502	5080.02	5050.02	4610.21	3473.1	2297.53			n=1	n=2	n=3
	505	7409.81	4284.24	3289.05	3043.87	184.084	2554.17		505	5481.8	5420.06	5110.05	3515.56	2423.1		HX103	8.2448	8.53828	6.64996
	507	7891.76	4554.28	3487.8	3211.18	215.186	2647.8		507	5905.21	5804.19	5611.57	3635.18	2550.12		EGFR	21.4417	21.9235	22.0034
	510	8385.27	4811.49	3679.18	3375.24	248.348	2743.97		510	6361.04	6209.45	6115.59	3870.56	2679.33		EGFR+HX103	102.993	106.909	90.0974
	512	8892.21	5052.03	3861.08	3534.66	284.238	2842.73		512	6856.64	6641.28	6622.02	4248.66	2810.88		EGFR+Gef.+HX103	52.1782	56.1359	43.6715
	514	9401.99	5274.88	4033.55	3686.06	323.392	2939.07		514	7377.37	7094.75	7124.66	4723.18	2941.27		EGFR+Afa.+HX103	40.8352	40.5015	39.6477
	517	9899.14	5480.11	4197.53	3825.28	366.299	3026.03		517	7900.09	7560.96	7615.02	5219.33	3065.59		EGFR+Compound 4+HX103	34.8404	34.012	33.2139
	519	10368.2	5667.81	4353.93	3948.19	413.445	3096.62		519	8401.62	8030.99	8084.56	5662.24	3178.93
	522	10795.1	5838.24	4503.64	4051.16	465.214	3144.59		522	8861.42	8497.11	8525.79	5984.44	3277.35
	524	11180.2	5993.74	4647.35	4136.14	520.92	3170.87		524	9286.09	8964.02	8941.81	6194.88	3367.29
	527	11532.5	6137.83	4785.61	4208.36	579.243	3180.7		527	9698.23	9443.72	9341.98	6347.54	3461.28		d
	529	11861	6274.07	4918.96	4273.11	638.856	3179.35		529	10120.6	9948.31	9735.73	6496.99	3571.93			Fluorescence intensity at 570 nm
	531	12174.3	6405.77	5047.82	4335.47	698.454	3171.94		531	10574.6	10488.4	10132	6695.35	3710.95			n=1	n=2	n=3
	534	12473.6	6531.92	5170.15	4397.4	757.145	3160.97		534	11053.3	11046.9	10530.5	6949.65	3873.69		WT	95.7649	96.5955	107.639
	536	12753.6	6647.68	5281.74	4458.03	814.399	3146.63		536	11525.1	11582.3	10922.8	7227.33	4041.15		L858R	94.4744	115.569	99.2784
	539	13008.8	6748.09	5378.31	4516.43	869.697	3129.03		539	11957.6	12052.4	11300.2	7494.51	4193.85		19del	101.138	103.905	84.1794
	541	13233.6	6828.3	5455.67	4571.67	922.527	3108.29		541	12319	12416	11654.2	7717.88	4312.62		T790M	62.6243	56.177	61.7341
	543	13424.8	6887.33	5513.09	4623.25	972.559	3084.54		543	12606.4	12676.4	11984	7886.36	4391.63		BSA	39.1473	21.3173	35.8927
	546	13582.3	6929.24	5554.36	4671.21	1019.7	3057.97		546	12853.8	12894.2	12298.4	8017.81	4442.31
	548	13705.8	6958.42	5583.54	4715.67	1063.87	3028.78		548	13097.6	13134	12606.9	8131.98	4477.24
	551	13795.5	6979.25	5604.71	4756.69	1105	2997.15		551	13374.3	13459.7	12918.9	8248.56	4508.96
	553	13849	6992.71	5620.01	4793.07	1142.94	2962.76		553	13690.6	13883.2	13230.1	8374.85	4543.87
	555	13860	6993.24	5627.96	4821.09	1177.42	2924.3		555	13996.4	14314.4	13509.4	8494.27	4576.49		e
	558	13821.8	6974.53	5626.63	4836.74	1208.17	2880.36		558	14235.1	14651.9	13722.8	8587.47	4599.99		Log [HX103 (M)]	Kinase activity
	560	13727.4	6930.28	5614.08	4836.03	1234.89	2829.53		560	14349.9	14793.8	13836.1	8635.1	4607.5			EGFR WT			L858R			T790M			19del					g
	563	13575.8	6858.2	5589.94	4817.1	1257.35	2771.28		563	14309.2	14683.8	13830.3	8624.23	4596.24			n=1	n=2	n=3	n=1	n=2	n=3	n=1	n=2	n=3	n=1	n=2	n=3				p-kinase / kinase
	565	13383.2	6767.92	5558.41	4784.5	1275.41	2707.72		565	14156.3	14398.5	13731.2	8560.93	4575.39		-4.5	9.409	0.559	2.019	0.042399	0.574334	0.440366	14.5528	14.951	12.5019	-1.40373	3.81918	0.002723			HCC827	pEGFR/EGFR			pERK/ERK			pAKT/AKT
	567	13168.8	6671.28	5524.52	4743.96	1288.99	2641.45		567	13947.8	14039.6	13572.6	8454.81	4556.35		-5	3.756	-1.841	1.352	-0.74966	2.20002	0.000181	16	19.0676	16.3338	0.331109	3.86025	0.895681				n=1	n=2	n=3	n=1	n=2	n=3	n=1	n=2	n=3
	570	12952	6580.13	5493.34	4701.23	1297.99	2575.09		570	13740.6	13708.6	13388.6	8315.47	4550.54		-5.5	-1.304	1.508	0.107	1.02627	1.16159	1.00393	24.6824	25.8907	23.0365	2.37864	0.633798	2.55622			-/-	0.518	0.504	0.513	0.5908	0.9943	0.8525	0.5321	0.5405	0.54
	572	12747.5	6503.24	5468.4	4661.06	1302.32	2511		572	13579.8	13486.4	13208.3	8153.4	4565.63		-6	10.527	1.315	5.246	0.499011	0.950946	0.71568	50.4461	49.7246	50.3341	0.97326	5.34455	1.65891			DMSO	1	1	1	1	1	1	1	1	1
	575	12549.9	6435.15	5446.34	4623.72	1302.05	2450.5		575	13454.8	13357.8	13038.6	7983.21	4591.93		-6.5	3.619	0.105	1.826	0.104858	5.49695	1.6009	74.4237	70.4783	67.651	5.42617	3.69971	2.56294			0.3	0.116	0.022	0.069	0.1302	0.4295	0.4299	0.4984	0.298	0.4432
	577	12347.4	6366.27	5421.76	4588.19	1297.27	2394.61		577	13339.3	13279.8	12880.1	7820.71	4614.73		-7	3.448	5.933	4.591	0.630826	0.932116	0.780237	85.9412	86.131	86.0061	4.22079	0.331109	0.775949			1	0.087	0.016	0.052	0.1984	0.5875	0.2429	0.1684	0.1251	0.1468
	580	12128.6	6287.01	5389.26	4553.44	1288.07	2344.36		580	13206.7	13209.3	12733.2	7681.7	4619.31		-7.5	17.07	12.527	15.457	4.69824	2.84244	4.52034	96.442	90.8763	91.8592	4.82617	8.0737	4.94993			3	0.093	0.028	0.04	0.3222	0.4886	0.2154	0.1533	0.343	0.2481
	582	11883.5	6189.4	5344.14	4518.38	1274.62	2300.36		582	13033.6	13107.4	12597	7579.34	4592.86		-8	28.387	28.361	28.224	12.6876	17.6537	16.9706	104.404	100.747	101.075	14.1374	14.2979	14.2006			10	0.081	0.022	0.036	0.1947	0.3677	0.3512	0.0467	0.115	0.0808
	584	11614.9	6077.52	5286.68	4481.53	1257.61	2260.31		584	12818	12964.3	12461.1	7507.22	4536.66		-8.5	52.625	55.814	54.211	28.2117	40.9258	37.9688	97.33	103.385	97.9577	33.1544	25.375	27.2647
	587	11331.2	5960.82	5219.42	4441.25	1237.98	2220.64		587	12567.6	12783.4	12310.5	7450.17	4458.27		-9	85.396	76.533	77.564	37.523	69.8522	65.6876	98.0892	98.8485	98.6488	51.9507	59.5696	58.7602
	589	11040.7	5848.77	5144.9	4395.87	1216.67	2177.75		589	12290.3	12568.1	12130.5	7392.98	4365.3		-15	100	0	3	100	100	100	100	100	100	100	100	100
	592	10751.3	5749.9	5065.45	4343.87	1194.56	2128.33		592	11994.1	12322.7	11908.1	7321.04	4265.28
	594	10463.4	5660.81	4980.98	4285.19	1171.73	2072.9		594	11689.4	12060	11654	7226.98	4164.8
	596	10172.7	5570.09	4889.7	4220.79	1147.77	2014.47		596	11388.3	11799	11394.8	7108.35	4069.86		h															I
	599	9874.73	5466.17	4789.83	4151.66	1122.26	1956.16		599	11102.9	11558.8	11157.4	6962.79	3986.41			p-kinase / kinase															p-kinase / kinase
	601	9565.12	5337.99	4679.78	4078.74	1094.79	1900.92		601	10844.6	11357.2	10968.2	6788.37	3920.09		H1975	pEGFR/EGFR			pERK/ERK			pAKT/AKT								A431	pEGFR/EGFR			pERK/ERK			pAKT/AKT
	604	9244.6	5186.19	4563.32	4002.61	1065.59	1848.75		604	10609.6	11187	10838.8	6593.14	3868.81			n=1	n=2	n=3	n=1	n=2	n=3	n=1	n=2	n=3							n=1	n=2	n=3	n=1	n=2	n=3	n=1	n=2	n=3
	606	8918.82	5023.05	4449.51	3923.45	1035.54	1796.73		606	10378.6	11015.9	10766.1	6395.11	3822.8		-/-	0.545383	0.503232	0.46108	0.199101	0.490073	0.344587	0.279513	0.260462	0.289987						-/-	0.244	0.28	0.137	0.198	0.374	0.316	0.038	0.136	0.074
	608	8593.65	4861.37	4347.66	3841.4	1005.53	1741.77		608	10131.7	10810.6	10746.3	6212.74	3771.95		DMSO	1	1	1	1	1	1	1	1	1						DMSO	1	1	1	1	1	1	1	0.89	1.08
	611	8274.91	4713.79	4266.88	3756.64	976.449	1680.88		611	9849.48	10538.1	10774.9	6064.1	3706.24		0.3	0.557875	0.543236	0.572513	1.20986	0.878862	1.03086	0.697861	0.724113	0.635987						0.3	0.051	0.139	0.125	0.593	0.802	0.793	0.604	0.491	0.502
	613	7965.66	4584.32	4207.28	3669.47	948.637	1613.84		613	9529.19	10194.5	10803.6	5947.97	3621.83		1	0.199336	0.312672	0.331004	0.535277	0.443059	0.459168	0.488217	0.317155	0.487686						1	0.102	0.05	0.083	0.301	0.442	0.417	0.33	0.312	0.321
	616	7664.92	4464.16	4155.6	3580.41	921.616	1544.62		616	9193.25	9817.96	10719.1	5834.53	3523.97		3	0.099776	0.184139	0.278502	0.839549	0.617855	0.696161	0.579338	0.572722	0.56003						3	0.039	0.149	0.077	0.169	0.13	0.175	0.264	0.189	0.222
	618	7371.37	4343.5	4097.52	3489.97	894.844	1477.52		618	8866.06	9450.56	10403	5691.64	3418.63		10	0.218533	0.161216	0.27585	0.659962	0.681025	0.9389	0.46808	0.341951	0.500415						10	0.067	0.066	0.064	0.085	0.018	0.081	0.241	0.197	0.219
	620	7083.68	4212.56	4018.72	3398.7	867.781	1416.83		620	8571.97	9134.01	9737.17	5487.27	3311.79
	623	6800.93	4066.54	3911.82	3307.09	840.216	1365.18		623	8323.58	8886.82	8717.13	5212.56	3209.01
	625	6523.07	3911.84	3784.83	3215.51	812.672	1321.55		625	8107.31	8675.72	7590.59	4910.24	3114.85
	628	6250.18	3756.32	3647.87	3124.36	785.774	1284.39		628	7906.06	8460.4	6639.4	4629.99	3033.77
	630	5982.31	3607.88	3511.04	3034	760.143	1252.16		630	7702.72	8200.59	6145.37	4421.5	2970.22		j															k
	633	5720.95	3472.11	3381.57	2945.12	736.007	1222.66		633	7482.15	7870.22	6279.3	4315.61	2924.39			p-kinase / kinase															p-kinase / kinase
	635	5472.36	3346.69	3256.93	2859.4	712.225	1191.35		635	7236.06	7492.12	6830.24	4278.44	2881.79		A549	pEGFR/EGFR			pERK/ERK			pAKT/AKT								A431	pEGFR/EGFR			pERK/ERK			pAKT/AKT
	637	5243.85	3227.63	3132.42	2778.73	687.366	1153.19		637	6957.56	7099.64	7505.24	4262.19	2824.8			n=1	n=2	n=3	n=1	n=2	n=3	n=1	n=2	n=3							n=1	n=2	n=3	n=1	n=2	n=3	n=1	n=2	n=3
	640	5042.74	3110.92	3003.39	2705.02	659.996	1103.15		640	6639.81	6726.11	8011.37	4219.03	2735.79		-/-	0.011	0.044	0.084	0.368	0.668	0.503	0.008	0.165	0.042						-/-	0.012	0.024	0.014	0.307	0.168	0.297	0.451	0.304	0.307
	642	4873.76	2993.38	2867.18	2639.08	628.959	1037.9		642	6280.35	6401.19	8112.37	4110.41	2603.06		DMSO	1	1	1	1	1	1	1	1	1						DMSO	1	1	1	1	1	1	1	1	1
	645	4727.74	2876.28	2732.01	2575.88	594.573	963.291		645	5900.48	6134.66	7877.9	3947.55	2446.87		0.3	0.116	0.065	0.105	0.558	0.86	0.689	0.202	0.332	0.222						0.3	0.045	0.132	0.058	0.69	0.51	0.66	0.065	0.345	0.28
	647	4590.82	2762.39	2609.76	2508.4	557.658	888.238		647	5529.48	5929.62	7480.4	3758.4	2298.23		1	0.033	0.104	0.069	0.486	0.455	0.485	0.118	0.103	0.095						1	0.041	0.04	0.026	0.492	0.39	0.476	0.177	0.339	0.318
	649	4449.16	2654.49	2512.3	2429.66	519.029	821.672		649	5196.61	5789.18	7092.35	3570.95	2188.14		3	0.07	0.045	0.073	0.34	0.535	0.512	0.123	0.01	0.02						3	0.002	0.006	0.004	0.382	0.229	0.366	0.383	0.43	0.39
	652	4290.5	2554.99	2449.49	2333.64	479.617	771.468		652	4927.57	5713.02	6868.32	3410.53	2142.92		10	0.07	0.17	0.155	0.39	0.424	0.512	0.014	0.013	0.015						10	0	0	0	0.414	0.107	0.366	0.172	0.223	0.21
	654	4116.29	2463.16	2413.65	2223.19	441.302	736.362		654	4716.83	5671.25	6806.95	3279.61	2148.1
	657	3935.05	2376.66	2388.13	2105.66	406.46	710.386		657	4542.82	5618.77	6826.77	3168.93	2168.26
	659	3755.36	2293.14	2356.16	1988.45	377.467	687.539		659	4383.84	5510.35	6845.68	3069.11	2167.79
	661	3585.23	2210.39	2302.11	1878.54	356.449	662.078		661	4219.13	5303.96	6784.69	2970.87	2113.53
	664	3424.45	2128.41	2227.1	1776.56	341.765	632.169		664	4042.11	5005.11	6611.49	2866.24	2008.55
	666	3266.47	2048.89	2145.09	1678.31	328.882	598.977		666	3857.08	4655.85	6329.64	2748.26	1883.79
	669	3104.58	1973.59	2070.37	1579.46	313.191	563.746		669	3668.59	4299.18	5943.64	2609.98	1770.88
	671	2932.33	1904.16	2016.79	1475.8	290.291	527.684		671	3481.17	3977.08	5458.74	2444.87	1700.55
	673	2750.71	1840.13	1985.15	1366.91	261.813	491.034		673	3297.98	3702.64	4903.02	2257.89	1676.53
	676	2569.21	1778.62	1961.47	1256.64	236.251	452.934		676	3120.62	3456.05	4330.47	2067.13	1671.89
	678	2397.75	1716.57	1930.93	1149.09	222.471	412.466		678	2950.6	3215.71	3796.5	1891.35	1658.01
	681	2246.21	1650.97	1878.83	1048.33	229.28	368.727		681	2789.44	2960.24	3356.07	1749.2	1606.53
	683	2119.91	1580.42	1797.44	956.466	261.184	322.2		683	2638.8	2683.28	3030.49	1648.24	1507.19
	686	2016.43	1506.17	1690.95	872.331	315.405	275.708		686	2500.58	2403.9	2784.09	1577.34	1380.4
	688	1932.61	1429.75	1564.64	794.425	388.462	232.302		688	2376.72	2143.64	2575.72	1523.55	1249.52
	690	1865.3	1352.69	1423.83	721.252	476.875	195.027		690	2269.12	1924.01	2364.25	1473.92	1137.89
	693	1811.29	1276.09	1273.08	651.481	577.288	165.634		693	2178.16	1757.52	2121.24	1419.2	1060.59
	695	1767.27	1199.97	1115.1	584.211	686.662	142.546		695	2100.14	1633.62	1850.71	1359.54	1011.56
	698	1729.9	1124.17	952.298	518.608	802.01	123.66		698	2030.74	1538.11	1561.85	1296.59	981.361
	700	1695.87	1048.53	787.091	453.838	920.343	106.874		700	1965.66	1456.78	1263.82	1231.99	960.577

## Sheet: Fig. 3
Figure 3
	b
	Biological replicates		H1975		HCC827		A549		A431		Hela		MCF-7
		n	DMSO	Gefitinib	DMSO	Gefitinib	DMSO	Gefitinib	DMSO	Gefitinib	DMSO	Gefitinib	DMSO	Gefitinib
	N=1	1	26.68	20.44	40.6	16.85	24.87	17.47	34.61	15.42	21.87	11.11	18.8	19.04
		2	24.24	15.42	31.57	15.74	22.99	15.78	41.17	18.63	24.19	8.65	17.65	21.99
		3	23.71	12.3	38.05	10.91	28.63	14.03	44.36	25.56	21.32	9.48	12.74	21.16
		4	33.32	12.98	49.44	11.56	28.94	16.49	49.82	16.14	29.18	12.91	11.32	17.53
		5	31.28	16.17			27.29	11.57			19.99	9.8	13.7	15.51
	N=2	6	38.89	16.26	39.49	23.42	36.38	14.2	37.21	26.75	19.44	7.79	16.36	22.67
		7	37.77	15.17	42.5	15.2	26.77	24.99	40.09	26.16	20.04	7.92	9.33	21.46
		8	37.88	12.19	35.84	18.13	25.95	16.99	31.88	24.4	21.44	12.38	10.45	21.09
		9	26	13.43	35.46	16.66	26.07	17.03			20.63	10.65	5.28	9.08
		10	29.67	25.97			24.94	31.29			21.9	8.21	8.59	8.55
	N=3	11	35.62	18.89	37.31	28.45	22.92	17.91	38.94	25.79	18.93	6.57	19.28	21.09
		12	40.16	25.69	28.64	19.21	19.75	20.42	36.79	26.6	22.29	6.72	9.77	16.66
		13	26.08	15.18	38.44	32.27	22.97	19.1	44.5	27.26	23.51	14.67	10.29	19.25
		14	37.23	22.1	35.84	22.3	21.3	23.32			17.52	8.32	19.96	14.18
		15					35.06	15.26					12.59	10.69
	c						d
		HX103						EGFR
		n=1	n=2	n=3				n=1	n=2	n=3
	H1975	81.9742	118.026	100			H1975	65.696	101.922	83.809
	HCC827	92.4893	105.794	84.1202			HCC827	61.2697	70.1223	83.1683
	A549	51.9313	58.1545	55.0429			A549	40.5358	79.5574	60.0466
	Hela	54.5064	65.6652	60.0858			Hela	54.6302	66.6278	60.629
	PC-9	81.9742	91.6309	86.8026			PC-9	67.6762	78.8585	73.2673
	A431	83.2618	101.288	92.2747			A431	84.4496	92.2539	123.296
	MCF-7	25.1073	53.6481	30.8069			MCF-7	12.8131	29.5865	21.1998
	Jurkat	17.5966	26.6094	22.103			Jurkat	1.00175	4.07688	2.53931
	e						f
		pEGFR						L858R			19DEL
		n=1	n=2	n=3	n=4			n=1	n=2	n=3	n=1	n=2	n=3
	H1975	84.886	73.2638	93.5635			H1975	66.3	79.63	63.31	9.02	1.66	3.62
	HCC827	99.4658	94.5668	105.967			HCC827	25.8	32.29	7.25	97.37	98.78	96.65
	A549	32.8469	22.9967	25.5896			A549	0.21	0.94	0.06	0.26	0.37	0.13
	Hela	15.2313	16.013	35.8436			Hela	0.26	0.06	0.28	0.49	0.06	0.26
	PC-9	44.9902	45.2899	40.0521	59.0358		PC-9	0.15	1.91	1.43	85.89	91.12	94.85
	A431	58.7231	40.8599	49.8502	28.0391		A431	9.88	5.93	0.4	12.35	4.02	0.39
	MCF-7	14.241	5.21173	2.7101			MCF-7	0.06	-0.03	0	0.02	0.03	0
	Jurkat	12.1173	7.47883	15.4528			Jurkat	0.14	0.08	0	0.15	0.25	0
	g								h
		EGFR(+) pEGFR (+) (%)			EGFR(+) HX103 (+) (%)
		n=1	n=2	n=3	n=1	n=2	n=3			H1975			HCC827			A549			Hela			PC-9			A431
	H1975	90.2	89.42	89.28	85.37	87.44	74.3		EGF/Serum	n=1	n=2	n=3	n=1	n=2	n=3	n=1	n=2	n=3	n=1	n=2	n=3	n=1	n=2	n=3	n=1	n=2	n=3
	HCC827	95.06	91.82	98.39	81.73	82.87	76.09		-/+	80.14	66.25	89.43	89.36	98.38	91.83	4.84	1.15	20.95	0.91	0.86	2.71	91.27	86.09	65.93	55.98	57.6	66.65
	A549	25.49	20.9	6.27	15.21	16.99	7.43		-/-	55.25	43.72	31.8	96.78	97.37	87.36	1.1	0.84	0.84	0.15	0.61	0.01	60.82	65.63	38.29	29.21	22.98	16.7
	Hela	18.12	2.69	0.57	13.055	13.1	19.51		+/+	88.31	90.38	88.2	98.1	98.66	98.66	88.01	88.39	88	95.69	95.97	95.7	99.51	99.32	99.26	99.58	99.7	99.66
	PC-9	62.9	55.9	98.24	64.51	67.13	48.39		+/-	68.06	68.58	68.31	98.25	99.03	98	73.35	70.47	69.5	95.43	95.08	95.3	96.43	96.71	96.56	99.53	99.61	99.56
	A431	80.36	66.64	50.59	64.605	66.64	55.07
	MCF-7	0	0.17	0	0.04	0.02	0.09
	Jurkat	0.31	0.45	0	0.1	0.22	-0.02

## Sheet: Fig. 4
Figure 4
	g	IHC analysis: ratio of pEGFR/EGFR
		#12				#6				#15
		Tumor	Normal			Tumor	Normal			Tumor	Normal
	1	0.151702	0.107295		1	0.505574	0.191517		1	0.0850834	0.272292
	2	0.0733992	0.231624		2	0.376767	0.150391		2	0.0120392	0.107594
	3	0.144737	0.0203338		3	0.349641	0.103212		3	0.0648471	0.0749778
	4	0.134065	0.0722823		4	0.0485174	0.095074		4	0.159265	0.0467902
	5	0.0474752	0.020611		5	0.243976	0.117829		5	0.00577866	0.0952487
	6	0.112035	0.0384537		6	0.501976	0.104638		6	0.0212822	0.0836794
	7	0.678461	0.0967438		7	0.130168	0.116784		7	0.00714821	0.137615
	8	0.572987	0.0765764		8	0.338274	0.0998404		8	0.0615438	0.141856
	9	0.91982	0.0785432		9	0.412913	0.0977542		9	0.00615568	0.246932
	10	0.321466	0.0173237		10	0.464987	0.195012		10	0.193993	0.155563
	11	0.429846	0.0521857		11	0.188559	0.093082		11	0.206141	0.0933732
	12	1.4597	0.0476244		12	0.641711	0.115868		12	0.579471	0.0491048
	13	0.964088	0.025229		13	0.176633	0.0571427		13	0.0873532	0.131354
	14	0.602225	0.0483119		14	0.115931	0.330057		14	0.685693	0.105206
	15	0.666103	0.138706		15	0.66632	0.120934		15	0.210596	0.176577
	16	0.714399	0.209411		16	0.577024	0.131238		16	1.56862	0.0218462
	17	0.450381	0.021739		17	0.273127	0.0569975		17	0.231911	0.187339
	18	0.824422	0.0933736		18	0.403846	0.0805511		18	0.178633	0.105444
	19	0.644821	0.109832		19	1.33639	0.155933		19	0.0372407	0.208553
	20	0.266222	0.113469		20	0.358934	0.200789		20	0.0427307	0.150696
	21	0.406241	0.0613958		21	0.646623	0.187633		21	0.0165085	0.210458
	22	0.543997	0.677814		22	0.903035	0.492925		22	0.0600174	0.108543
	23	0.294921	0.0474992		23	0.351945	0.0502766		23	0.0908342	0.136081
	24	0.721942	0.0401948		24	1.1415	0.157621		24	0.247206	0.412697
	25	0.450256	0.234758		25	1.12329	0.253875		25	0.138139	0.098644
	26	0.601142	0.208046		26	0.550801	0.25553		26	0.00893659	0.242186
	27	0.791056	0.302195		27	0.76276	0.232091		27	0.0707992	0.302359
	AVE	0.518071	0.118206		AVE	0.503379	0.157207		AVE	0.188073	0.151963
	SD	0.326009	0.135747		SD	0.324574	0.0955568		SD	0.320532	0.0873934

## Sheet: Fig. 5
Figure 5
	a						b
			Percentage of labeling (%)						EGFR(+)HX103(+) (%)
		Tumor samples (#)	EGFR(+) (%)	HX103(+) (%)	EGFR(+)HX103(+) (%)			Tumor samples (#)	Mutation	WT
		1	72.72	39.72	37.65			1	37.65
		2	98.854	57.994	62.204			2		62.204
		3	93.913	21.923	22.183			3	22.183
		4	89.96	56.54	56.19			4	56.19
		5	85.155	38.985	40.635			5	40.635
		6	90.54	61.81	60.93			6	60.93
		7	11.172	2.402	1.692			7	1.692
		8	21.57	90.573	22.6			8		22.6
		9	59.33	54.55	44.43			9		44.43
		10	29.318	13.41	5.35			10		5.35
		11	28.25	4.48	2.39			11		2.39
		12	98.888	99.62	98.7			12	98.7
		13	98.18	65.67	80.28			13	80.28
		14	14.716	0.504	0.016			14		0.016
		15	0.262	9.842	0.032			15		0.032
		16	0.78	1.722	0.15			16		0.31
		17	64.78	74.682	57.8			17	57.8
		18	2.52	20.064	1.7			18		4.85
		19	5.18	2.48	0.04			19		0.53
		20	43.19	50.02	39.77			20	39.77
		21	13.85	22.915	7.26			21		7.26
		22	65.139	76.359	59.919			22	59.969
		23	79.805	97.452	79.812			23	79.812
	c
		#9-T		Probe-19exon			Probe-EGFR WT
			Droples (Total)	Concentration (cp/ul)	Droples Positive	Droples Negative	Concentration (cp/ul)	Droples Positive	Droples Negative
			18129	3516.46	17041	1088	3937.28	17352	777
			Mutation rate (%)	10.6881

## Sheet: Fig. 6
Figure 6
	b					c
		Patients (No.)	Percentage values (%)				Patients (No.)	Mutation	Patients (No.)	WT
			Maximum response from baseline in target lesion size (%)	EGFR(+)HX103(+) (%)	EGFR(+) (%)			EGFR(+)HX103(+) (%)		EGFR(+)HX103(+) (%)
		8	21.3669	4.84	11.19		1	47.7	16	2.605
		3	-1.72414	26.16	64.47		2	46.42	17	13.7
		15	-12.5	4.81	9.97		3	26.16	18	4.44
		11	-12.5828	2.07	0.83		4	37.95	19	3.27
		4	-31.6402	37.95	48.33		5	54.7	20	0.6
		14	-32.4675	30.8	58.94		6	42.61	21	-0.34
		1	-36.2117	47.7	73.8		7	34.2	22	1.35
		2	-36.3636	46.42	58.17		8	4.84	23	4.89
		6	-39.3805	42.61	59.27		9	50.92	24	0.098
		7	-46.6403	34.2	35.18		10	41.57	25	0.24
		10	-55.4286	41.57	48.65		11	2.07	26	1.08
		13	-60	55.7	53.94		12	30.8	27	10.76
		5	-72.7605	54.7	69.2		13	55.7	28	4.24
		9	NE	50.92	49.795		14	30.8	29	2.1
		12	NE	30.8	29.78		15	4.81	30	0.447
									31	6.32
	d	EGFR(+)HX103(+) (%)			EGFR(+) (%)			HX103(+) (%)
		Mutation	WT		Mutation	WT		Mutation	WT
		47.7	2.605		73.8	9.095		47.95	5.005
		46.42	13.7		58.17	39.35		53.5	21.85
		26.16	4.44		64.47	16.89		30.41	10.96
		37.95	3.27		48.33	12.48		49.49	7.41
		54.7	0.6		69.2	10.89		61.89	3.16
		42.61	-0.34		59.27	21.33		48.6	-1.81
		34.2	1.35		35.18	-3.51		51.54	3.59
		4.84	4.89		11.19	7.13		13.72	12.92
		50.92	0.098		49.795	1.918		92.61	4.005
		41.57	0.24		48.65	14.47		50.98	1.16
		2.07	1.08		0.83	17.46		11.82	7.12
		30.8	10.76		29.78	24.02		76	18.43
		55.7	4.24		53.94	2.7		77.45	19.52
		30.8	2.1		58.94	5.06		45.5	10.47
		4.81	0.447		9.97	-3.713		12.06	20.56
			6.32			8.1			16.02
		AVE			AVE			AVE
		34.0833	3.4875		44.7677	11.4794		48.2347	10.0231
	e
		Patients (No.)	EGFR(+)HX103(+) (%)
			PR/CR	SD/PD	ND
		1	47.7
		2	46.42
		3		26.16
		4	37.95
		5	54.7
		6	42.61
		7	34.2
		8		4.84
		9			50.92
		10	41.57
		11		2.07
		12			30.8
		13	55.7
		14	30.8
		15		4.81
	f
		EGFR(+)HX103(+) (%)			EGFR(+) (%)			HX103(+) (%)
		CR/PR	SD/PD		CR/PR	SD/PD		CR/PR	SD/PD
		47.7			73.8			47.95
		46.42			58.17			53.5
			26.16			64.47			30.41
		37.95			48.33			49.49
		54.7			69.2			61.89
		42.61			59.27			48.6
		34.2			35.18			51.54
			4.84			11.19			13.72
		41.57			48.65			50.98
			2.07			0.83			11.82
		55.7			53.94			77.45
		30.8			58.94			45.5
			4.81			9.97			12.06
		AVE			AVE			AVE
		43.5167	9.47		56.1644	21.615		54.1	17.0025
	g
		Patient (No. 3)
		EGFR(+)HX103(+) (%)	EGFR(+) (%)	HX103(+) (%)
		26.16	64.47	30.3
	h
		Patient (No. 7)
		EGFR(+)HX103(+) (%)	EGFR(+) (%)	HX103(+) (%)
		34.2	35.2	51.5

## Sheet: Fig. S2
Supplementary Fig. 2
	a			b			c								d									e
	Wavelength(nm)	HX103		Wavelength(nm)	HX103		Wavelength(nm)	MeOH	EtOH	PBS	H2O	MeCN	DMSO		Wavelength(nm)	6 µM	5 µM	2 µM	1 µM	0.5 µM	0.1 µM	0		Wavelength(nm)	6 µM	5 µM	2 µM	1 µM	0.5 µM	0.1 µM	0
	300	-0.00445457		500	297.626		500	227	185	74	31.2	156	202		500	4757.09	3476.86	2202.09	1821.15	1886.33	1131.8	125.314		500	5064.13	4674.59	3895.49	2472.64	1305.6	1329.55	125.314
	302	0.00171414		510	482.721		510	425	369	147.6	58	364	407		510	6294.98	4896.85	3765.07	2623.14	1928.6	1157.16	253.543		510	7444.01	6871.39	5726.16	3199.92	2285.76	1562.81	253.543
	304	0.00909679		520	752.966		520	635	568	227.2	88.8	623	635		520	8154.4	6524.28	3950.48	3496	2038.07	1222.84	428.486		520	8917.08	8231.16	6859.3	4814	3347.36	2224.32	428.486
	306	0.0179517		530	1085.99		530	872	799	319.6	128.8	997	898		530	10020.3	8232.06	5363.7	4795.22	3288.27	1972.96	665.743		530	11110.4	10255.7	8546.45	5650.64	4018.24	2643.66	665.743
	308	0.0284211		540	1427.72		540	1060	985	394	170	1348	1162		540	11996.9	10273	7196.63	6024.71	4195.71	2517.43	901.714		540	12331.9	11383.3	9486.09	7139.12	4949.28	3317.36	901.714
	310	0.0404752		550	1702.71		550	1192	1102	440.8	202.8	1630	1334		550	12541.8	11401.6	8580.02	7401.07	5989.72	3593.83	1095		550	13599.5	12553.3	10461.1	8203.04	5479.84	3569.62	1095
	312	0.0539343		560	1902.12		560	1254	1146	458.4	229.2	1814	1425		560	13242	12038.2	9366.43	7995.2	6504.81	3902.89	1232.4		560	14692.7	12937.7	10781.4	8434.4	5324.16	4003.51	1232.4
	314	0.0685456		570	2013.99		570	1265	1152	460.8	244.8	1904	1447		570	13035.8	11850.7	9475.3	8286.47	6543.95	3926.37	1298.31		570	15060.4	13425.4	11187.8	8645.44	5817.92	4100.5	1298.31
	316	0.0840667		580	1994.37		580	1191	1094	437.6	244.8	1860	1399		580	12251.9	11138.1	8805.93	7749.15	6007.77	3604.66	1285.71		580	14897	13152.4	10960.3	8551.68	5493.28	4271.34	1285.71
	318	0.100295		590	1894.4		590	1101	1015	406	240.8	1800	1329		590	11533.6	10485.1	8159.55	6932.15	5540.18	3324.11	1209		590	14007	12335.9	10279.9	8614.8	5685.76	4061.96	1209
	320	0.116994		600	1730.17		600	975	895	358	224.8	1604	1184		600	10387.6	9443.27	7468.71	6157.33	5243.78	3146.27	1108.8		600	12492.9	11062.3	9218.59	7171.6	5143.52	3712.73	1108.8
	322	0.133742		610	1536.24		610	855	775	310	201.2	1436	1048		610	9411.54	8555.94	6542.65	5466.11	4418.61	2651.17	986.486		610	12491	10971.4	9142.8	7170.48	5130.24	3368.13	986.486
	324	0.149831		620	1330.7		620	748	676	270.4	185.2	1284	913		620	7832.55	7267.15	5688.79	4968.31	3649.87	2189.92	873.257		620	12367.5	9612.17	8010.14	7099.6	4620.96	3376.52	873.257
	326	0.164323		630	1131.55		630	621	554	221.6	158.8	1059	757		630	7487.01	6136.41	4876.92	3987.91	3484.38	2090.63	761.4		630	9312.14	8595.82	7163.18	5604.16	3806.4	2922.32	761.4
	328	0.176314		640	942.633		640	527	464	185.6	148.8	898	645		640	5574.05	5076.16	3818.81	3413.92	2277.5	1366.5	657.086		640	8216.83	7584.77	6320.64	6038.16	3780	2791.98	657.086
	330	0.185262		650	790.104		650	429	378	151.2	123.2	749	547		650	5216.51	4595.85	3097.38	2590.84	2257.55	1354.53	509.229		650	7290.88	6730.04	5608.37	3966	2899.84	1941.31	509.229
	332	0.191199		660	671.906		660	363	313	125.2	110	617	452		660	4945.27	4009.41	3293.27	2483.49	1627.32	976.392	368.057		660	7228.48	6672.44	5560.37	4583.12	2706.4	2201.63	368.057
	334	0.194678		670	574.617		670	299	266	106.4	89.2	510	357		670	3267.54	2918.17	2465.25	2272.21	1064.54	638.724	301.714		670	5852.87	5402.65	4502.21	3791.92	2476.64	1430.37	301.714
	336	0.19641		680	492.842		680	235	209	83.6	76	392	314		680	2595.6	2349.5	2158.4	1856.68	928.55	557.13	224.571		680	3762.72	3473.28	2894.4	2597.12	1652.8	1339.65	224.571
	338	0.196735		690	432.901		690	184	155	62	60.4	339	271		690	1433.74	2027.62	2099.5	1290.1	815.26	489.156	162.686		690	3127.41	2886.84	2405.7	1588	1086.08	1242.92	162.686
	340	0.195227		700	388.047		700	179	139	55.6	57.2	260	199		700	1306.49	1448.19	1618.61	826.69	593.53	356.118	120.229		700	2584.05	2385.27	1987.73	2536.32	756.64	461.776	120.229
	342	0.190699
	344	0.181657
	346	0.166998
	348	0.146648		f
	350	0.121841			EGFR L858R			EGFR 19del			EGFR wild-type			EGFR T790M
	352	0.0949015		EGFR (µM)	n=1	n=2	n=3	n=1	n=2	n=3	n=1	n=2	n=3	n=1	n=2	n=3
	354	0.0686094		6	9.74502	11.2537	8.24042	10.0143	10.322	11.4127	11.047	11.7068	10.3878	6.03668	7.19829	5.57992
	356	0.0454521		5	8.99811	10.1242	7.15594	8.2406	9.49794	10.3034	10.0441	11.0703	9.62037	6.08169	6.9115	2.25906
	358	0.0270589		2	8.60015	6.83563	4.37583	9.09372	7.74828	6.00283	6.1887	7.13551	7.04177	1.66311	3.97801	1.88756
	360	0.0139806		1	6.4875	6.55897	3.42408	5.51898	5.54388	5.82556	3.89304	4.03442	3.45049	1.71286	2.03937	1.74381
	362	0.0058206		0.5	5.27817	5.47006	2.06741	3.36113	3.02016	4.10286	2.91282	3.72388	2.10218	1.38111	1.68908	1.39191
	364	0.00158558		0.1	2.1669	3.88204	0.420444	2.20133	2.14855	2.10977	1.16333	1.32082	1.00582	0.814299	0.876355	0.504337
	366	8.25458e-05		0	0	0	0	0	0	0	0	0	0	0	0	0
	368	0.00022611
	370	0.00118629
	372	0.00242782
	374	0.00368041
	376	0.00487644
	378	0.00609289
	380	0.00748183
	382	0.0091985
	384	0.0113476
	386	0.0139493
	388	0.0169501
	390	0.0202546
	392	0.0237635
	394	0.0274093
	396	0.0311597
	398	0.0350009
	400	0.0389229
	402	0.0429069
	404	0.0469289
	406	0.0509663
	408	0.055006
	410	0.0590461
	412	0.0630877
	414	0.0671228
	416	0.0711241
	418	0.0750402
	420	0.0788014
	422	0.0823358
	424	0.0855839
	426	0.0885055
	428	0.0910895
	430	0.0933425
	432	0.0952719
	434	0.0968721
	436	0.0981174
	438	0.0989714
	440	0.0993925
	442	0.0993485
	444	0.098833
	446	0.0978546
	448	0.0964331
	450	0.0945922
	452	0.0923527
	454	0.0897333
	456	0.0867485
	458	0.0834219
	460	0.0797925
	462	0.075902
	464	0.0717999
	466	0.0675344
	468	0.0631423
	470	0.0586421
	472	0.0540342
	474	0.0493199
	476	0.044517
	478	0.0396654
	480	0.0348402
	482	0.0301395
	484	0.025661
	486	0.0214786
	488	0.0176238
	490	0.0140894
	492	0.0108473
	494	0.00786405
	496	0.00512098
	498	0.00261889
	500	0.000370705

## Sheet: Fig. S3
Supplementary Fig. 3
		a												b
		c													d

## Sheet: Fig. S4
Supplementary Fig. 4
a
Log [Gefitinib (M)]	EGFR WT			L858R			T790M			19del
	n=1	n=2	n=3	n=1	n=2	n=3	n=1	n=2	n=3	n=1	n=2	n=3
-4.5	0.227847	5.47623	1.20204	0.581471	1.68534	1.43341	8.78712	8.3075	8.39731	3.54187	2.69971	3.42079
-5	2.87202	2.3649	2.43346	0.232116	4.19437	2.66324	11.7241	9.326	11.2751	5.15724	4.9867	5.05697
-5.5	2.86773	3.21915	2.89344	1.00744	-0.34708	0.780181	9.48339	21.7843	20.1338	-2.13212	6.62886	2.99837
-6	0.604973	4.49627	1.05062	0.308728	1.23341	2.27107	42.0433	45.8905	45.4669	1.89971	6.43155	5.66563
-6.5	3.74769	6.23332	4.09051	0.835985	5.2255	4.53074	69.0172	71.7052	71.2612	7.23423	7.71585	7.67504
-7	1.86773	5.88474	5.37623	0.254213	1.15808	0.716148	84.631	90.3069	89.7189	0.433798	3.38133	2.95756
-7.5	1.11915	9.15316	8.13616	1.03469	2.8905	2.7126	94.6726	103.316	95.9943	3.0024	6.43155	5.76697
-8	12.4273	17.3242	16.3757	8.36823	12.0045	11.6864	104.402	106.821	106.961	9.48176	10.5845	9.58311
-8.5	33.3664	34.672	34.4692	26.6469	31.739	30.843	97.8994	99.2281	98.6637	18.5746	22.0037	21.6391
-9	63.8735	73.8674	71.8705	66.8704	73.3664	71.9184	101.696	102.085	101.785	61.0144	59.009	60.7117
-15	100	100	100	100	100	100	100	100	100	100	100	100
	b											c
	d											e
	f

## Sheet: Fig. S6
Supplementary Fig. 6
d
	Length (μm)	HX103	Mito Tracker			Length (μm)	HX103	Mito Tracker		Length (μm)	HX103	Mito Tracker
	0	77.9423	40.4581			0	33.7281	52.7671		0	38.0095	33.386
	0.045188	77.6356	54.0161			0.045354	47.5305	61.2951		0.045265	52.7741	29.6788
	0.090376	72.9577	63.7149			0.090708	45.8839	51.2904		0.090529	51.0844	36.3282
	0.135563	71.7273	71.7917			0.136062	44.2743	53.6152		0.135794	47.7393	30.8578
	0.180751	64.8312	76.4965			0.181416	51.3198	62.7191		0.181058	55.0994	43.013
	0.225939	72.8636	98.5429			0.22677	51.6291	62.811		0.226323	70.1467	46.3046
	0.271127	67.4991	111.689			0.272124	53.1296	78.1607		0.271588	69.3277	54.7053
	0.316315	69.6298	131.761			0.317478	48.2537	60.0509		0.316852	82.8655	55.4356
	0.361502	75.8721	140.288			0.362832	51.6075	78.7212		0.362117	96.0315	51.15
	0.40669	69.3681	141.819			0.408186	48.3618	80.7798		0.407382	88.5481	50.6869
	0.451878	60.7767	143.95			0.45354	48.491	75.978		0.452646	76.0237	53.8789
	0.497066	59.8333	126.3			0.498894	47.5489	78.6099		0.497911	60.7183	69.6192
	0.542254	67.1334	109.654			0.544248	56.6374	88.0539		0.543175	51.9251	70.6436
	0.587441	68.8272	103.852			0.589602	62.3015	97.5594		0.58844	44.2814	60.413
	0.632629	58.3578	87.0189			0.634956	60.001	98.5586		0.633705	56.8061	46.1439
	0.677817	60.2413	74.7979			0.68031	61.0363	101.793		0.678969	55.0137	51.2141
	0.723005	58.0812	69.4718			0.725664	42.1727	99.2444		0.724234	49.1806	66.3323
	0.768193	53.0984	56.556			0.771018	59.8251	106.334		0.769499	62.5766	50.8397
	0.81338	60.8129	44.2853			0.816372	73.3511	111.889		0.814763	64.5693	59.8297
	0.858568	65.1147	49.3627			0.861726	70.1515	107.322		0.860028	64.3062	63.8855
	0.903756	60.793	61.3173			0.90708	60.521	107.446		0.905292	63.8487	56.5779
	0.948944	62.701	52.8878			0.952433	67.7697	120.224		0.950557	66.41	56.9322
	0.994132	65.7243	60.4191			0.997787	70.9253	95.9705		0.995822	74.0793	49.4265
	1.03932	52.3868	66.0039			1.04314	64.7961	83.3807		1.04109	70.0657	44.4022
	1.08451	57.4464	69.8824			1.08849	62.8383	78.1306		1.08635	94.0808	69.3299
	1.12969	57.8792	77.4058			1.13385	47.2938	82.585		1.13162	73.9297	61.6622
	1.17488	53.8926	57.5187			1.1792	45.2069	81.7356		1.17688	88.4038	83.3863
	1.22007	53.9505	58.2225			1.22456	52.8845	89.806		1.22215	95.3319	71.2035
	1.26526	45.2321	69.6405			1.26991	51.1614	75.3123		1.26741	83.1698	72.3625
	1.31045	39.8426	58.3184			1.31526	58.6708	73.0356		1.31267	87.3295	79.2299
	1.35563	53.4444	60.1195			1.36062	56.8689	83.2651		1.35794	91.538	70.5511
	1.40082	65.1855	83.1353			1.40597	54.3738	88.9352		1.4032	88.6262	70.5256
	1.44601	44.936	101.724			1.45133	49.5015	88.6734		1.44847	81.9997	56.5973
	1.4912	50.1248	98.6901			1.49668	52.558	64.1512		1.49373	96.6184	66.1914
	1.53638	54.5832	104.13			1.54204	42.8644	70.719		1.539	97.3912	75.8346
	1.58157	63.3816	108.656			1.58739	42.392	61.9693		1.58426	90.9606	75.3551
	1.62676	64.923	106.289			1.63274	43.8804	67.4638		1.62953	100.128	65.3311
	1.67195	66.9722	114.739			1.6781	44.1936	70.2761		1.67479	103.927	69.2967
	1.71714	54.7231	121.169			1.72345	48.7731	58.9482		1.72006	110.759	68.8022
	1.76232	76.6497	145.366			1.7688	43.7485	69.0242		1.76532	91.3791	72.8921
	1.80751	70.9057	126.448			1.81416	36.9566	67.1434		1.81059	66.1957	72.662
	1.8527	73.2633	137.816			1.85951	38.4499	41.2888		1.85585	94.9427	85.8732
	1.89789	77.7723	151.844			1.90487	38.6715	59.5894		1.90111	98.5185	80.8648
	1.94308	67.5561	123.769			1.95022	40.7332	59.4371		1.94638	97.839	77.246
	1.98826	66.9616	138.315			1.99558	35.8045	58.6925		1.99164	118.593	78.5346
	2.03345	60.3162	133.191			2.04093	33.182	55.5554		2.03691	89.971	75.5737
	2.07864	70.4657	146.439			2.08628	37.9615	59.4308		2.08217	84.9322	56.0452
	2.12383	70.2274	120.505			2.13164	35.201	53.9363		2.12744	128.015	112.424
	2.16901	80.0836	115.669			2.17699	44.1143	50.4133		2.1727	147.011	98.9343
	2.2142	73.9727	111.568			2.22234	42.5604	50.9359		2.21797	129.366	117.741
	2.25939	52.2371	83.7154			2.2677	40.3244	71.4493		2.26323	107.253	119.414
	2.30458	64.7747	74.221			2.31305	44.137	63.3039		2.3085	101.357	100.1
	2.34977	61.77	73.0054			2.35841	53.6834	56.119		2.35376	88.2015	103.391
	2.39495	58.4338	69.5124			2.40376	45.1695	57.589		2.39902	94.1084	102.409
	2.44014	70.7541	66.8613			2.44911	48.9636	71.2653		2.44429	67.8673	74.8333
	2.48533	64.1673	68.268			2.49447	49.4783	69.5253		2.48955	80.2973	101.749
	2.53052	65.5483	60.7607			2.53982	48.9496	54.017		2.53482	73.3825	84.1057
	2.57571	70.6745	66.9341			2.58518	41.8162	65.4206		2.58008	72.0869	84.7836
	2.62089	73.7143	61.3234			2.63053	45.3387	78.187		2.62535	62.951	68.7031
	2.66608	74.2361	67.5016			2.67589	47.5704	78.2308		2.67061	77.3478	70.2177
	2.71127	75.5796	82.3982			2.72124	51.2725	83.1156		2.71588	65.4364	71.2745
	2.75646	73.073	73.6184			2.76659	51.9494	81.9464		2.76114	67.6554	83.5446
	2.80164	70.0745	78.128			2.81195	48.5644	81.5202		2.80641	60.0314	53.3268
	2.84683	70.2225	89.8785			2.8573	56.0209	90.53		2.85167	56.8551	53.2997
	2.89202	63.8113	88.3405			2.90265	48.7793	79.7451		2.89694	76.9355	63.4248
	2.93721	66.4313	90.6519			2.94801	56.4596	86.0405		2.9422	74.7254	61.7882
	2.98239	75.6598	90.5549			2.99336	60.8719	102.33		2.98746	67.4861	64.0777
	3.02758	73.649	93.0865			3.03872	42.0886	103.064		3.03273	69.6745	65.1022
	3.07277	76.0643	94.8213			3.08407	54.094	119.047		3.07799	78.0041	61.8957
	3.11796	77.4067	91.834			3.12942	59.5889	151.185		3.12326	52.7698	61.6443
	3.16315	75.0659	93.2174			3.17478	55.4211	162.821		3.16852	61.5379	56.4813
	3.20833	72.4481	97.5481			3.22013	63.357	180.162		3.21379	51.5338	62.6661
	3.25352	66.4195	82.3255			3.26549	56.6594	183.061		3.25905	56.1284	58.7895
	3.29871	65.364	71.6384			3.31084	40.787	185.168		3.30432	54.6146	68.409
	3.3439	54.5292	63.623			3.35619	39.6927	196.569		3.34958	70.7805	62.6758
	3.38909	53.4229	50.316			3.40155	40.7851	197.985		3.39485	73.113	54.4661
	3.43427	51.1036	42.1045			3.4469	33.1498	177.694		3.44011	71.9441	63.5716
	3.47946	43.8585	41.7976			3.49226	44.7997	149.305		3.48538	83.3018	61.8073
	3.52465	35.3081	39.0225			3.53761	53.5761	142.377		3.53064	103.518	63.0521
	3.56984	41.0011	41.807			3.58296	42.5801	126.989		3.57591	85.6334	51.7955
	3.61502	47.9531	35.0171			3.62832	38.1746	139.417		3.62117	68.3049	60.5013
	3.66021	47.494	35.0731			3.67367	37.9055	145.93		3.66643	80.9479	72.8066
	3.7054	39.5987	36.5735			3.71903	39.7951	123.539		3.7117	99.516	74.9575
	3.75059	46.5391	31.7791			3.76438	41.6539	125.898		3.75696	87.8947	73.2249
	3.79577	37.3339	33.2203			3.80973	58.8961	129.419		3.80223	111.112	82.3186
	3.84096	37.5633	30.6727			3.85509	35.9829	134.2		3.84749	132.094	88.6185
	3.88615	34.8902	41.7109			3.90044	43.4569	145.108		3.89276	118.914	90.4392
	3.93134	39.088	53.8311			3.9458	56.1963	149.211		3.93802	123.778	74.2663
	3.97653	52.1736	56.0984			3.99115	40.8167	127.966		3.98329	122.916	75.5111
	4.02171	62.8018	62.2424			4.0365	45.6561	147.068		4.02855	118.295	89.4818
	4.0669	69.4303	95.3809			4.08186	48.2312	160.091		4.07382	123.202	75.265
	4.11209	56.2005	102.237			4.12721	43.8526	181.43		4.11908	117.769	91.1005
	4.15728	68.5847	107.491			4.17257	45.3747	200		4.16434	79.9688	79.5121
	4.20247	62.5554	97.883			4.21792	36.9415	200		4.20961	100.711	79.3658
	4.24765	55.5801	92.5168			4.26327	43.3667	200		4.25487	113.901	95.7275
	4.29284	60.0406	99.5462			4.30863	52.8843	200		4.30014	104.769	102.207
	4.33803	62.249	84.5406			4.35398	43.7518	200		4.3454	93.0585	74.347
	4.38322	45.8654	84.5089			4.39934	46.5695	200		4.39067	75.0237	79.2555
	4.4284	43.9692	80.7163			4.44469	49.1021	200		4.43593	95.0577	68.8468
	4.47359	43.1034	63.514			4.49004	33.9878	200		4.4812	113.999	69.4101
	4.51878	47.7863	59.1385			4.5354	36.9894	200		4.52646	102.734	68.5922
	4.56397	38.2592	74.9228			4.58075	35.9621	200		4.57173	87.0488	67.1664
	4.60916	50.7736	73.2253			4.6261	48.2182	200		4.61699	74.6023	77.811
	4.65434	49.2948	79.1825			4.67146	45.8778	200		4.66226	77.6314	72.9331
	4.69953	51.9808	82.078			4.71681	45.4553	200		4.70752	86.788	73.2758
	4.74472	50.2167	102.084			4.76217	43.7542	200		4.75279	75.1041	94.2887
	4.78991	48.6873	102.276			4.80752	56.7647	200		4.79805	104.356	70.7183
	4.83509	36.7014	114.4			4.85288	58.4723	200		4.84331	101.608	79.6025
	4.88028	43.6857	108.279			4.89823	58.9053	200		4.88858	113.429	69.312
	4.92547	56.2299	95.037			4.94358	49.8005	200		4.93384	124.102	75.6398
	4.97066	45.9546	95.3025			4.98894	51.9299	200		4.97911	127.997	85.0904
	5.01585	61.2022	82.4885			5.03429	54.3794	200		5.02437	113.571	78.7707
	5.06103	62.4911	58.4522			5.07965	53.033	200		5.06964	105.492	110.413
	5.10622	51.511	52.8953			5.125	46.6962	200		5.1149	82.4332	97.25
	5.15141	50.6026	50.9853			5.17035	61.4204	200		5.16017	100.89	86.9999
	5.1966	40.8506	47.3624			5.21571	58.5279	200		5.20543	94.1509	86.1447
	5.24179	40.3275	45.1296			5.26106	54.0921	200		5.2507	97.8761	90.6549
	5.28697	44.7619	38.8916			5.30642	57.309	193.126		5.29596	89.268	79.3445
	5.33216	38.043	41.9436			5.35177	49.3949	193.405		5.34122	87.8383	69.3286
	5.37735	32.315	48.4245			5.39712	48.3355	188.63		5.38649	92.9911	88.8086
	5.42254	32.4805	53.2689			5.44248	48.5677	188.021		5.43175	80.893	111.321
	5.46772	27.8908	56.6138			5.48783	50.9637	179.148		5.47702	90.6625	81.4435
	5.51291	25.4185	49.8611			5.53318	50.9272	179.112		5.52228	104.754	84.3493
	5.5581	37.1439	51.7221			5.57854	49.2094	151.285		5.56755	101.364	90.9934
	5.60329	37.0467	58.0853			5.62389	42.4539	154.952		5.61281	102.687	87.019
	5.64848	30.4284	67.5922			5.66925	55.4366	159.318		5.65808	108.775	83.383
	5.69366	33.2364	74.6099			5.7146	50.727	184.583		5.70334	116.024	95.472
	5.73885	38.736	71.1851			5.75995	41.8047	151.417		5.74861	98.7965	73.7972
	5.78404	34.7746	68.0887			5.80531	52.5001	166.469		5.79387	95.5349	91.59
	5.82923	36.3229	68.7108			5.85066	47.7828	157.637		5.83914	92.918	71.7345
	5.87441	37.8688	64.7447			5.89602	40.7814	144.439		5.8844	96.8872	75.8116
	5.9196	27.2669	48.3322			5.94137	37.0088	151.079		5.92966	97.333	78.5826
	5.96479	32.022	35.9623			5.98672	42.0637	140.133		5.97493	79.4236	82.5043
	6.00998	29.8639	42.0179			6.03208	47.0503	141.744		6.0202	86.6033	69.3699
	6.05516	25.1646	34.4643			6.07743	32.6529	115.983		6.06546	75.9073	60.166
	6.10035	23.4974	27.6867			6.12279	26.0298	115.418		6.11072	87.1241	64.9926
	6.14554	13.2565	23.0053			6.16814	25.2577	109.142		6.15599	87.7257	76.1013
	6.19073	11.8921	18.2438			6.21349	28.5578	118.691		6.20125	90.2629	69.807
	6.23592	22.4783	19.5043			6.25885	23.7748	137.547		6.24652	73.1724	62.2705
	6.2811	18.548	22.6376			6.3042	23.579	157.697		6.29178	75.9724	76.9386
	6.32629	17.6613	16.2999			6.34956	32.6842	192.922		6.33705	71.0167	68.8954
	6.37148	17.7152	17.6627			6.39491	33.4878	199.605		6.38231	84.4384	75.8333
	6.41667	21.1717	17.0335			6.44026	52.3409	200		6.42758	83.3285	59.3618
	6.46185	16.093	21.1751			6.48562	53.7323	200		6.47284	89.1916	57.4341
	6.50704	22.7997	17.0873			6.53097	58.0237	200		6.51811	83.9993	71.6934
	6.55223	14.7694	23.0502			6.57633	57.8265	200		6.56337	96.2086	65.1505
	6.59742	6.83327	21.775			6.62168	48.2619	200		6.60863	100.913	66.494
	6.64261	22.5688	22.4091			6.66703	40.674	200		6.6539	85.4337	72.886
	6.68779	20.3242	26.6051			6.71239	47.7346	200		6.69916	102.337	68.5567
	6.73298	16.3437	21.3119			6.75774	54.6925	200		6.74443	111.338	77.9184
	6.77817	10.6455	13.1281			6.8031	52.2968	200		6.78969	118.14	73.6106
	6.82336	20.2136	14.2635			6.84845	44.4959	200		6.83496	128.858	74.3989
	6.86855	19.678	17.329			6.8938	43.1669	200		6.88022	122.265	82.5166
	6.91373	15.1155	21.6425			6.93916	42.6053	200		6.92549	139.589	79.37
	6.95892	14.1055	24.4436			6.98451	39.9656	200		6.97075	133.876	85.7882
	7.00411	21.6174	22.702			7.02987	40.0726	200		7.01602	171.288	91.8545
	7.0493	22.2017	24.6886			7.07522	38.5181	200		7.06128	158.483	76.1658
	7.09448	24.7431	29.3464			7.12057	49.9083	200		7.10655	144.64	81.4984
	7.13967	28.1977	24.6285			7.16593	43.7956	200		7.15181	140.622	110.568
	7.18486	27.5727	31.2952			7.21128	35.0972	185.136		7.19707	122.804	106.058
	7.23005	33.2707	30.7843			7.25664	31.0539	191.382		7.24234	145.679	110.725
	7.27524	31.7853	45.0613			7.30199	25.4521	198.774		7.2876	129.139	108.086
	7.32042	24.917	50.8406			7.34734	25.474	171.738		7.33287	105.437	89.6854
	7.36561	23.1554	41.2424			7.3927	29.1522	163.33		7.37813	89.4989	95.4903
	7.4108	35.5414	55.5931			7.43805	32.9364	164.441		7.4234	96.2709	101.719
	7.45599	40.4391	74.1045			7.48341	24.1961	138.24		7.46866	99.7885	93.9612
	7.50117	31.8157	86.2489			7.52876	26.9685	115.849		7.51393	81.5089	78.5852
	7.54636	31.868	85.2367			7.57411	27.3255	103.486		7.55919	97.1799	81.4786
	7.59155	37.1829	66.3551			7.61947	22.8077	82.845		7.60446	92.3118	80.1218
	7.63674	46.4551	55.0244			7.66482	21.0417	70.9087		7.64972	93.0514	74.4297
	7.68193	52.3113	56.6177			7.71018	23.4399	69.0504		7.69499	109.586	65.0031
	7.72711	49.0679	54.8133							7.74025	113.18	68.2302
	7.7723	44.6891	58.5706							7.78552	118.425	89.6223
	7.81749	44.8094	69.2553							7.83078	104.092	86.0386
	7.86268	50.9686	73.2808							7.87604	105.031	79.7579
	7.90787	60.1117	87.8813							7.92131	110.568	79.3277
	7.95305	60.2705	109.507							7.96657	120.649	75.2436
	7.99824	58.051	128.067							8.01184	96.2092	70.5104
	8.04343	66.2859	155.877							8.0571	96.4485	68.8769
	8.08862	70.8668	169.403							8.10237	86.6506	95.1131
	8.1338	71.1797	184.27							8.14763	85.898	78.1586
	8.17899	83.7133	196.95							8.1929	78.5191	70.118
	8.22418	82.219	198.978							8.23816	66.7645	69.7999
	8.26937	87.7085	200							8.28343	52.7688	65.0651
	8.31456	89.8035	199.735							8.32869	64.9777	71.4337
	8.35974	83.3864	199.222							8.37396	76.1451	64.9339
	8.40493	82.9478	195.274							8.41922	68.1998	52.745
	8.45012	72.6165	188.874							8.46448	81.1207	61.3835
	8.49531	72.3291	179.186							8.50975	88.6572	63.6502
	8.54049	65.1395	177.585							8.55501	89.5844	77.5275
	8.58568	82.5156	199.469							8.60028	86.5089	76.7755
	8.63087	65.6102	196.705							8.64554	79.2474	61.9758
	8.67606	83.9038	182.203							8.69081	91.3862	62.6902
	8.72124	60.7001	175.884							8.73607	80.4537	84.4914
	8.76643	68.3946	174.358							8.78134	83.9701	87.8535
	8.81162	61.2816	146.145							8.8266	104.112	75.8675
	8.85681	66.4095	151.561							8.87187	103.936	68.05
	8.902	69.6061	147.23							8.91713	70.8645	64.3923
	8.94718	48.9496	140.457							8.9624	72.3568	60.2207
	8.99237	60.3154	138.823							9.00766	81.1873	69.734
	9.03756	47.9617	131.281							9.05292	79.1502	62.3099
	9.08275	54.2797	128.684							9.09819	101.781	84.4405
	9.12794	65.6541	125.747							9.14345	99.0572	67.1357
	9.17312	54.9309	134.735							9.18872	89.7292	54.7639
	9.21831	45.4128	124.088							9.23398	87.3755	63.3289
	9.2635	47.7847	149.321							9.27925	73.7578	74.5431
	9.30869	48.7409	134.122							9.32451	72.718	64.3901
	9.35388	51.4302	128.858							9.36978	66.5872	63.0305
	9.39906	63.3251	143.158							9.41504	49.0104	54.8565
	9.44425	67.8974	145.386							9.46031	56.2258	48.6395
	9.48944	66.9391	141.274							9.50557	54.6451	52.2753
	9.53463	66.1893	124.02							9.55083	55.0637	57.4966
	9.57981	56.0554	125.663							9.5961	59.0898	59.6847
	9.625	66.8494	134.692							9.64136	61.6559	57.7759
	9.67019	71.4242	115.731							9.68663	63.2551	65.2593
	9.71538	59.0769	118.195							9.73189	69.8226	54.1388
	9.76056	51.8797	114.818							9.77716	106.791	64.738
	9.80575	55.1655	89.003							9.82242	116.681	73.0422
	9.85094	59.4988	103.508							9.86769	136.745	70.7979
	9.89613	65.4691	102.602							9.91295	136.363	73.0868
	9.94132	58.1773	95.0683							9.95822	119.433	74.4176
	9.9865	45.3297	87.8618							10.0035	107.434	78.8154
	10.0317	43.0783	83.7672							10.0488	77.2306	65.3836
	10.0769	48.737	92.6063							10.094	89.8403	78.2417
	10.1221	57.3371	99.2923							10.1393	70.1834	69.04
	10.1673	56.549	95.6568							10.1845	75.6012	54.2585
	10.2124	53.4295	86.6577							10.2298	59.9603	61.817
	10.2576	55.3867	81.2813							10.2751	58.4208	52.9181
	10.3028	51.9424	95.5683
	10.348	55.7551	112.726
	10.3932	60.1384	110.638
	10.4384	56.2359	123.828
	10.4836	62.4815	135.883
	10.5288	57.2023	132.815
	10.5739	52.9211	144.045
	10.6191	57.3915	143.609
	10.6643	70.8583	156.927
	10.7095	66.2313	162.933
	10.7547	62.666	149.854
	10.7999	64.4704	155.607

## Sheet: Fig. S7
Supplementary Fig. 7
a		HCC827				b		H1975
		n=1	n=2	n=3				n=1	n=2	n=3
	DMSO	11.4991	11.9754	11.3872			DMSO	6.66474	8.06542	7.78508
	HX103	106.679	93.3209	100			HX103	118.617	81.9826	99.4
	HX103+Gefitinib	55.6583	59.1177	58.688			HX103+Gefitinib	24.4694	30.4343	25.5018
c		PC-9				d		A431
		n=1	n=2	n=3				n=1	n=2	n=3
	DMSO	14.3754	13.0027	15.8994			DMSO	13.0679	18.3968	14.0624
	HX103	103.242	99.7186	97.0394			HX103	114.212	76.0875	109.7
	HX103+Gefitinib	50.3982	44.0111	49.975			HX103+Gefitinib	42.9815	62.6841	46.0828
e		A549				f		Hela
		n=1	n=2	n=3				n=1	n=2	n=3
	DMSO	16.1179	7.81817	15.718			DMSO	3.5908	4.21158	3.99219
	HX103	102.046	98.7743	99.18			HX103	110.043	93.8574	96.1
	HX103+Gefitinib	83.0243	58.7932	77.2088			HX103+Gefitinib	24.25	30.0108	29.2304

[truncated: 15 more sheets: Fig. S8 , Fig. S12, Fig. S13, Fig.S14, Fig. S18, Fig. S19, Fig. S20, Fig. S21, Fig. S22, Fig. S23, Fig. S24, Fig. S25, Fig. S30, Fig. S31, Fig. S33]
